# Supplementary material for: Ultrastructural Changes in Mitochondria in Patients with Dilated Cardiomyopathy and Parvovirus B19 Detected in Heart Tissue without Myocarditis
Source: J Pers Med. 2022 Jan 28;12(2):177. doi: 10.3390/jpm12020177 (PMC8880015; doi:10.3390/jpm12020177)
Supplement: Supplementary file 1 [file jpm-12-00177-s001.zip]

Archive with 1 entries (1 files):
- jpm-1525217-supplementary.pdf
